# Supplementary material for: Advancing Regional and Remote Health Care With Virtual Hospital Implementation: Rapid Review
Source: JMIR Hum Factors. 2025 Jun 3;12:e64582. doi: 10.2196/64582 (PMC12174879; doi:10.2196/64582)
Supplement: Multimedia Appendix 4 [file humanfactors_v12i1e64582_app4.xlsx]

## Sheet: Data Extraction Table
Study	Abstract	Virtual care technology used	Clinical outcome (patients health condition)	Healthcare outcome (quality, improved access to care, better patient outcomes, reduced healthcare costs)	Patient satisfaction through virtualization (ease of use, quality of care, communication with providers)	Healthcare provider perspectives (satisfaction, perceived benefits and drawbacks, training needs)	Barriers, Challenges or Limitation	Enabler / Facilitator	Recommendations, strategies, future perspectives
The Development of a Telemedicine Planning Framework Based on Needs Assessment	Providing equitable access to healthcare services in rural and remote communities is an ongoing challenge that faces most governments. By increasing access to specialty expertise, telemedicine may be a potential solution to this problem. Regardless of its potential, many telemedicine initiatives do not progress beyond the research phase, and are not implemented into mainstream practice. One reaso…								*Recommendation: successful implementation requires proper evaluation of needs and adequate time should be dedicated to this process as complex interventions usually require attention to this phase. The intervention should be driven by the needs of patients and clinicians rather than technology. *Access the available data sources to better identify healthcare needs of the community. This includes…
Designing a multifaceted telehealth intervention for a rural population using a model for developing complex interventions in nursing	Telehealth interventions offer an evidenced-based approach to providing cost-effective care, education, and timely communication at a distance. Yet, despite its widespread use, telehealth has not reached full potential, especially in rural areas, due to the complex process of designing and implementing telehealth programs. The objective of this paper is to explore the use of a theory-based approa…	telehealth intervention for nursing using remote patient monitoring and nursing assessment of pain and mental health and care coordination		decrease care complexity for both the individ- ual patients, their communities, and healthcare service providers			*barriers: assessing patients virtual care needs, technical or legal issues related to sharing protected health information, equipment limitations, inefficient service delivery resources, perceptions of increased staff workload, low staff awareness, and uncertainty regarding remote patient monitoring structures and processes *Time can be a factor inregards geting all stakeholders for a open colle…	*Easy to use technology, acceptance, financing, organization, and policy/legislation	*ensure to incorporate multiple stakeholder views within the systemic /environmental context for the design of virtual care intervention. "The extent to which a telehealth intervention enables relationships between healthcare professionals, peers, and patients and the fit of the designed intervention with a patient’s needs, environment, skills, and capacity have been suggested as important upfron…
Benefits and Challenges of Implementing Telehealth in Rural Settings: A Mixed-Methods Study of Behavioral Medicine Providers	Social workers and other healthcare professionals face increasing pressure to expand access, efficiency, and quality of healthcare to rural patients. Telehealth has become a viable and necessary tool to address gaps in healthcare for rural areas. Unfortunately, little is known about the benefits and challenges of using these services to meet the needs of rural communities. This mixed-methods stud…	live-videoconferencing, electronic health information systems, remote patient monitoring, mobile health		increased access to care, reduced readmissions, increased flexibility in provider schedule and workflow	savings in time, travel and efficiency that is flexible service delivery with reduced provider travel, increased geographic access with reduced transport for patients, saving time/visits for patients, and re- duced costs for patients.	*Increased coordination of care across providers *Increased productivity *Benefits:(1) inter- and intra-agency coordination "providers in the current study emphasized the posi- tive impact of not only improved patient–provider communication, but also provider–provider com- munication through tele-consultation. Providers highlighted that telehealth technologies offer more opportunities for them to…	*1) organisational capacity (technology/space and sustainability) for implementation -> Issues pertaining to broadband, Wi-Fi, or cellular service. software compatibility across providers and platforms was also a problem. Another challenge was sustainability as although the startup costs are covered by grant fundings, there was concern to support ongoing sustainability. 2) Patients skills and com…		*Technology should be fit for intraoffice demands to facilitate coordination and continuity of care across different providers *Prior training and preparing the staffs enabled comfortability with technologies *there is need to educate patients as well as address issues of comfort and privacy concerns around use *its important to assure that organizational technology, physical space, and resources…
It's not one size fits all: a case for how equity-based knowledge translation can support rural and remote communities to optimize virtual health care	People living in rural and remote British Columbia (BC) in Canada experience complex barriers to care, resulting in poorer health outcomes compared to their urban counterparts. Virtual healthcare (VH) can act as a tool to address some of the care barriers, including reducing travel time, cost, and disruptions to people's lives. Conversely, VH can exacerbate inequities through unique difficulties …	telephone, e-mail, text message, video call, smartphone application			*High quality virtual care leads to increased feelings of empowerment, improved self- management, increased access to culturally appropriate care, and reduced barriers associated with travelling	*Using virtual care allows providers to diversify their knowledge and skillsets, and build and maintain collaborations, both of which can contribute to improving the overall quality of care *Virtual healthcare can also be used to support healthcare systems to improve the accessibility and equity of their healthcare services	*insufficient broadband internet can further restrict access to a range of healthcare services in rural areas. *Also lack of adequate infrastructure and technical support necessary to provide virtual care can hinder access or cause low quality of care. (technology literacy/language barriers)	*virtual healthcare for rural context specific considerations and consultations needs to be intentionally woven into research, policy, planning and implementation.	*Rural and remote community members, and healthcare providers must be proactively engaged and listened to throughout the processes of considering, planning, and implementing shifts in the utilization of Virtual Healthcare options *to ensure quality virtual healthcare, unique needs and context of remote and rural population must be identified, prioritized, and addresses. "Health system planners mu…
Factors influencing telehealth implementation and use in frontier critical access hospitals: Qualitative study	Telehealth has potential to help individuals in rural areas overcome geographical barriers and to improve access to care. The factors that influence the implementation and use of telehealth in critical access hospitals are in need of exploration. The aim of this study is to understand the factors that influenced telehealth uptake and use in a set of frontier critical access hospitals in the Unite…						*providers were reluctant to change "Using telehealth requires a referral and additional paperwork; thus, some medical directors preferred their historical approach of calling a specialist colleague (by telephone) to obtain immediate answers" *funds to cater for infrastructure needs including workstations, changes to EMRs, onsite equipment requirement and physical changes	* Adding telehealth to staff responsibilities, education, training, and outreach. * Outreach included explaining how telehealth worked, demonstrating the value of telehealth, and overcoming resistance to change in referring and using telehealth services. Outreach to communities included different audiences, such as practitioners and the general community.	*Ongoing staff training and outreach builds confidence in providers *Having practioner champions helped get more practioners on board to use the virtual care model *engaging staffs from the beginning has a positive effect on implemention : "if staff were engaged with telehealth, they were more likely to serve as champions internally and share their excitement with patients" *recognising changes t…
Virtual Visits for Outpatient Burn Care During the COVID-19 Pandemic	Burn-injured patients must frequently travel long distances to regional burn centers, creating a burden on families and impairing clinical outcomes. Recent federal policies in response to the coronavirus pandemic have relaxed major barriers to conducting synchronous videoconference visits in the home. However, the efficacy and benefits of virtual visits relative to in-person visits remained uncle…	synchronous videoconference visits between providers and patients in the home environment	*Similar level clinical outcome as compared to inpatient treatment. "the findings of the present study demonstrate that the clinical outcomes between the virtual, in-person, and mixed groups were similar"	Costs were analyzed with respect to VV and IPV encounters separately. The estimated savings associated with the average virtual visit were 130 ± 125 driving miles (mean ± SD), which corresponded to 164 ± 134 travel minutes, $104 ± 99 driving costs, and $81 ± 66 foregone wage earnings from time spent traveling. The total amount saved for all visits during the 6-month timeframe was 7929 miles, 10,0…			*technical issues caused due to connectivity problems and device visualisation problem such as poor camera quality of patient devices. "Almost 1 in 6 VV encounters in this study were complicated by a technical issue"	*Overcoming various technical barriers *government policy initiatives and regulations to support health insurance portability and accountability guidelines for telemedicine usage and payment reimbursements	*Recommendation: Providers to conduct virtual visits using dedicated laptop and standalone webcam with a wired connection in place of smartphone and wireless connection. *Recommendation:virtual visits training programs should be developed for providers, so they demonstrate readiness early on and are able to help patients resolve technical issues as well.
Telehealth in response to the COVID-19 pandemic: Implications for rural health disparities	Telehealth programs have long held promise for addressing rural health disparities perpetuated by inadequate healthcare access. The COVID-19 (coronavirus disease 2019) pandemic and accompanying social distancing measures have hastened the implementation of telehealth programs in hospital systems around the globe. Here, we provide specific examples of telehealth efforts that have been implemented …	video-conferences, telephone calls, and remote monitoring devices, smartpjomes and tablets					*limited broadband access to deploy digital technologies in rural and underserved regions.	video visits can be replaced by telephonic visits or patients can resort to a community center or drive up to a location that has reliable internet connection
Psychiatrist and Psychologist Experiences with Telehealth and Remote Collaborative Care in Primary Care: A Qualitative Study	Purpose Availability of mental health services is limited in the rural United States. Two promising models to reach patients with limited access to care are telehealth referral and collaborative care. The objective of this study was to assess telepsychiatrist‚Äê and telepsychologist‚Äêlevel facilitators and barriers to satisfaction with and implementation of these 2 telehealth models in rural set…						*1) Variable logistical processes (symptom monitoring, scheduling, electronic medical record processes, and credentialing) among different sites. * high rate of staff turnover, variable clinic investment, leadership buyin and inadequacy of training *difficulty in setting up communication with primary care providers	*Facilitator: teamwork, centralized systems such as credentialing by proxy, scheduling and record keeping *Staff-level investment or clinic staff investment, quality training and proper orientation are factors to successful implementation	*communication among study clinicians and care managers, PCPs, and other clinic staff helped several participants feel like part of a team, which enhanced their satisfaction with the interventions *smooth communication through EHRs, and easy to use videoconferencing technology helped in provider satisfaction.
Enhancing access to care in northern rural communities via telehealth	The cost of providing health care in northern Canada is higher than the rest of Canada. Telehealth has the potential to reduce health care expenditures. Yet this is still underutilised in Canada and globally. This paper describes the services provided through telehealth in some northern regions of Canada. It provides recommendations on the requirements for setting up real presence telehealth and …						Challenge: older health providers are more receptive to change and adopt to virtual care solutions		*Strategy: healthcare providers should be trained on telehealth or virtual care technologies while still in training/learning phase. *telehealth equipments should be easily accessible especially for emergencies *secure telehealth networks through intranet transmission or by encryption through public internet or cellular networks *There should be provision of atleast 256kb/sec secure internet band…
Patient and provider perspectives on ehealth interventions in Canada and Australia: A scoping review	Introduction: Despite the promises of universal health care in most developed countries, health inequities remain prevalent within and between rural and remote communities. Remote health technologies are often promoted as solutions to increase health system efficiency, to enhance quality of care, and to decrease gaps in access to care for rural and remote communities. However, there is mixed evid…	video-conferences, telephone calls, and remote monitoring devices		*increased adherence to followup leading to decreased hospital admissions *reduced healthcare costs / health system expenses "Telemedicine initiatives reduced inappropriate referrals or transfers to urban centers, while enabling rural practitioners to provide post-operative care following hospital discharge"	*decreased travel time *increased access to doctors and specialists	*decreased travel time *healthcare staffs benefitted from accessing new, diverse support services *Rural healthcare providers gains increased level of confidence and broader skill set after observing specialists. "Providers reported confidence in evaluations due to increased professional support, namely from specialists, in diagnoses. By creating a network of providers to seek guidance and to pro…	*Technological challenges. lack of affordable, reliable technology and of adequate internet access. * Inadequate trainings to use technologies efficiently affected providers. Patients in rural lacked IT support. *Patients who are illiterate, have difficulty hearing or undereducated find it difficult to use technology and prefer face-to-face contact. Also, providers feel that its difficult to brea…	Facilitator: high quality technical support. "When technology personnel were on site, reports indicated increased satisfaction and preparation led to a shorter appointment . Patients also reported decreased wait times. decreased frustration with technology"	*incorporate large scale planning and support to ensure adequate technology is available to support implementation. *A framework for successful internet and electronic outreach should be developed with collaboration with policymakers *Facilitate increased communication between providers and healthcare staffs for increased continuity of care and provider satisfaction, while decreasing patient conf…
Health workforce perceptions on telehealth augmentation opportunities	The availability and use of telehealth to support health care access from a distance has expanded in response to the COVID-19 pandemic. Telehealth services have supported regional and remote health care access for many years and could be augmented to improve health care accessibility, acceptability and overall experiences for both consumers and clinicians. This study aimed to explore health workf…	video conferencing, telephone, remote monitoring equipment and smart phone apps		* reduced travel time and cost incurred by regional and remote patients			*lack of digital literacy and access, *uncertainty around the quality of care delivered via virtual care modes, privacy concerns and preferences for in-person care. * lack of confidence in delivery of care via telehealth, lack of digital literacy skills, preference for hands on/in-person care, internet quality *access to reliable connectivity is essential to effective and confidential participati…	*digital information sharing and communication requirements should be streamlined to reducethe adminsitrative burden behind virtual care. *having a system to loan hardware to patients is reported as being successful in increasing access *having a coaching team improves patients confidence and experience in using virtual care technologies from the facinity of a centralised digital infrastructure *…	*Use clinicians to navigate the implementation of virtually delivered healthcare as they have better understandings of patient needs and expectations. Also most patients have have a trustable relationship with their doctors and the doctors can be used to educate patients. *Country residents need greater awareness and trainings for the use of virtual care technology *engaging clinicans and admin s…
"From the technology came the idea": safe implementation and operation of a high quality teleradiology model increasing access to timely breast cancer assessment services for women in rural Australia	Breast cancer is the most commonly diagnosed cancer in Australian women. Providing timely diagnostic assessment services for screen-detected abnormalities is a core quality indicator of the population-based screening program provided by BreastScreen Australia. However, a shortage of local and locum radiologists with availability and appropriate experience in breast work to attend onsite assessmen…	remote radiology assessment (videoconference,teleradiology, teleoncology)				*providers were satisfied with the remote radiology assessment model. *Reported that it’s a valuable model for providing high quality and timely assessment services to womens living in regional, rural and remote areas of Australia "There was a clear indication throughout interviews that service pro- viders felt the remote radiology assessment model improved availability of assessment clinics to c…	Limitation: lack of clinical governance support to cater for professional risk can limit adoptation by health professionals *Challenge: maintaining good technology and equipment	Enabler: Engaging all stakeholders (technology experts, telehealth and biomedical equipment experts, jurisdictional management and clinical governance staff, service clinicians and project officers) in collaborative approach. Enabler: Standardised processes should be placed at the jurisdictional level to monitor the clinical outcomes of the model *Enabler: involving teams from the start and inves…	*teamwork, trust and communication were central features for successful implementation and operation *Remote medical officers were introduced to onsite medical officers before deployment so that they were comfortable working together -> development and maintainence of strong team relationships *Facilitate collaboration between key stakeholders through the formation of a goverance structure and ad…
A Model to Implement Standardized Virtual Care for Low Back Pain Amongst a Large Network of Providers in Urban and Rural Settings	Prior to the COVID-19 pandemic, virtual care (VC) was not routinely offered for assessment of low back pain (LBP), a highly prevalent, disabling condition. COVID-19 related healthcare closures resulted in a rapid backlog of patients referred to a provincial interprofessional LBP program. Without management, these patients were at high risk of experiencing untoward outcomes. Virtual care became a …	*videoconferencing technology, the electronic medical record and telephone			*High scores for patient satisfaction was recorded	*the processes for virtual assessment and management of lower back pain was adopted provincially with excellent face-validity	*patients may not have equipment to support. *technological interuptions that might close connection, health information may be intercepted or unintentionally disclosed *confidentiality risks; *inability to perform adequate physical examination	*Professional requirements were incorporated, according to regulatory guidelines and practice standards, with special attention to privacy of information and informed consent, in a virtual context. *having alternative communication plans should there be technical difficulties *Extensive multi-stakeholder consultation provided pragmatic information related to privacy; informed consent; professiona…	Recommendation: - multi-stakeholder engagement including clinicians, regional hospital administrative leads, Ministry of health representatives, regulatory colleges and professional associations. Through the multi-stakeholder engagement, the toolkit for lower back pain using virtual care was developed and included clinical resources and guidelines. * A toolkit was developed by accessng the needs …
Informing telehealth service delivery for cardiovascular disease management: exploring the perceptions of rural health professionals	Objective: To explore the perceptions of rural health professionals who use telehealth services for cardiovascular health care, including the potential role of telehealth in enhancing services for this patient group. Methods: Semi-structured interviews were conducted with ten rural health professionals across a range of disciplines, including medicine, nursing and allied health. All study partici…	Videoconference					*poor internet and telephone services in the rural *Lack of policy options to enforce inclusion of rural communities for design and implementation of telehealth services. "Rural telehealth research should be supported by policy that goes beyond acknowledging the importance of community engagement and actively facilitates collaboration with rural stakeholders"		*include rural health community members in ongoing dialogue to enhance telehealth services *There needs to be shared communication among all stakeholders at different levels and this includes local engagement
Telehealth and the provision of pelvic health physiotherapy in regional, rural and remote Australia	Telehealth is a way to increase access to skilled clinicians in women's and men's pelvic health physiotherapy services to remote locations in Australia. To investigate the barriers or limitations of telehealth delivery an online survey was distributed to physiotherapists who provide services to people living in regional, rural and remote Australia. The survey was open from August to November 2020…	*videoconferencing technology, the electronic medical record and electronic medication platforms					*Limited access to internet, poor internet stability and speed, difficulites with access to the technology, and affordability of technology limited delivery of services. *lack of education around using technology / innovative services	*professional development in the use of telehealth to ensure the safe effective delivery of interventions	*Joint-management approach between rural and specialist clinicians assists and increases reach of service delivery. "A joint management approach to providing such an innovative WMPHP service to regional, rural and remote Australia requires clinicians to work creatively to establish partnerships with those who have advanced clinical skills." *Extra support and training is required to ease the use …
"This is streets ahead of what we used to do": staff perceptions of virtual clinical pharmacy services in rural and remote Australian hospitals	BACKGROUND: The use of medications is the most common intervention in healthcare. However, unsafe medication practices and medication errors are a leading cause of injury and avoidable harm in healthcare systems across the world. A Virtual Clinical Pharmacy Service (VCPS) was introduced in rural and remote New South Wales public hospitals to support safe and effective use of medications. In this …	*videoconferencing technology, the electronic medical record and electronic medication platforms	*patientes were able to get access to specialist medication advice and improved medication knowledge *improved patient safety and identification of medication errors.	*staff valued access to an additional, trusted workforce who provided back-up and guidance.	*Patients were very accepting of the virtual pharmacy service and were comfortable using it including the older generation. *Patients were able to get holistic patient care now that they had access to multidisciplinary team ward round	*Staffs felt safer and more confident through the virtual pharmacist, they had improved workflows which provided efficiencies in service delivery *Enhanced communication between patients, pharmacists, GPs and hospital(s) *Brought positive culture about medications, improved audit results, met KPI's and became complaint with accrediation standards. *Few medication errors and safer patient care *Vi…	*Barriers: concerns about staff and patient relationships, low expectations of outcomes, impact on staff autonomy or credibility and problems with technology *limitations: nursing staffs can often see the addon technological tasks as administrative responsibilities "Some staff perceived the task of taking the equipment to the patient’s bedside to be an administrative responsibil- ity not a nursin…	*Ease of use, reliable equipment *collaboration and flexible and responsive working practices support virtual care delivery *A structured implementation process was employed at each site which included an in-person visit, staff education on the role of the service, process and technology *sites implemented monthly as part of stepped-wedge study design and learnings from each site was incorporated…	*virtual health service implementation relies on staff support and participation hence their perspectives should be included throughout the implementation process "Staff confidence and trust has proven critical in the successful operationalisation of virtual care" *Staffs needs to be supported and repeatly trained as new technologies are introduced to strengthen the process *different system soft…
Managing innovation: a qualitative study on the implementation of telehealth services in rural emergency departments	BACKGROUND: Telehealth studies have highlighted the positive benefits of having the service in rural areas. However, there is evidence of limited adoption and utilization. Our objective was to evaluate this gap by exploring U.S. healthcare systems' experience in implementing telehealth services in rural hospital emergency departments (TeleED) and by analyzing factors influencing its implementatio…	*videoconferencing technology, the electronic medical record and electronic medication platforms					financial sustainability -> can be overcome by grant fundings and reimbursements *Systems and technology incompatibility and incompetencies	proper understanding of health service capacity of local facilities *allocation champions * prior experience in using virtual care technology *providing intensive traning	*strategies: conducting a needs assessment, understanding community needs, providing training, ensuring technology compatibility with local resources, *fitting the service with local conditions *There should be a continous monitoting and evaluation framework to ensure quality improvements
The virtual hospitalist: a single site implementation bringing hospitalist coverage to critical access hospitals	0	Telemedicine	*36% decrease in patient transfer to another hospital *ED visits leading to local admission increased by 62% *ED visits ending in discharge to a nonmendical setting increased from 79 to 82.7% *17% decrease in the proportion of ED patients referred for admission eith locally or at an hospital **inpatient census remained unchanged	*Outside transfers from critical access. Hospital Emercengy Department (ED), Inpatient wards, daily census, length of stay, transfers after admission, virtual hospitalist time commitment, and paitent and staff satisfaction. *We hypothesized that providing continuous “virtual hospital- ist” coverage through telemedicine could increase the ability of a CAH to care for patients locally, decreasing t…	*Patients were happy that they are taken care of by the university while they are able to stay locally *Patients were satisfieed that they did not have to go through the transfer process.	* staff were overwhelmed with the innovative solution and gave high scores for overall service experience and effectivness of care delivered. *provision of specialist coverage to a remote facility with low daily attendance.		*mandatory scheduled interactions decreased the barriers to communication and increased provider reassurance in telemedicine management of their patients *additional trainings and development to local staffs allows the program to be well adopted by local staffs and can contribute towards local provider job satisfaction, retention and recruitment	*Virtual hospitalists has the ability to proactively address deficits, even when local providers are unaware of changes to the standards of care. *Used secure Health Insurance Portability and Accountability Act to ensure security *All virtual doctors were credentialised by proxy for added security *communication : - local media publicity*
Insights from rapid deployment of a virtual hospital as standard care during the COVID-19 pandemic	Background: Pandemics disrupt traditional health care operations by overwhelming system resource capacity but also create opportunities for care innovation. Objective: To describe the development and rapid deploy- ment of a virtual hospital program, Atrium Health hospital at home (AH-HaH), within a large health care system. Design: Prospective case series. Setting: Atrium Health, a large integrat…	electronic health record data, telemedicine technology. Patient management and accountability for AH-HaH are housed within a dedicated group of virtual hospital medicine providers and nurses, who provide 24/7 coverage and monitoring with other specialties linked as needed for virtual consultations. This foundational virtual infrastructure served as the basis for a hub-and-spoke virtual hospital m…	Patients were kept out of emergency departments as forward triaging patients with virtual assessments and directly admitting patients from satellite testing centers to the virtual hospital *Minimised exposure to healthcare workers and other patients	*reduced cost as less personal protective quipment was needed ar a time of scant resources -virtual relocation of healthcare staffs reduced risk for exposure of disease -reduced readmission and improved patient health outcomes			*Adoption to new care model (virtual hospital) often defaults to the most familiar care option or tradition hospital due to healthcare providers unfamiliarity with the program eligibility, services, and logistics. *large geographic footprint makes it difficult for distribution of home monitoring kit and a centralised distribution center used be established to facilitate storage and retrieval. *re…	*embedded evidence-based scoring algo- rithms directly within the electronic health record (EHR) workflow for COVID-19 testing. This creates a standardised process for assessing all patients for AH-HaH eligibility. *Home monitoring kits , instructions on how to use it should be easily delivered to the patients * EHR centered platform, virtual telemedicine platform to maximize provider scalability…	preemptively addressed challenges inherent to implementing innovative care models by focusing on 1) reliance on a virtual care platform; 2) data-driven patient identification; 3) a health information technology foundation and workflows that mirror routine inpatient care; 4) a health-literate communication and marketing strategy to support informed decision making; 5) expansion of an existing comm…
Remote home monitoring (virtual wards) for confirmed or suspected COVID-19 patients: a rapid systematic review	0	online platforms, paper-based systems with telephone calls or (less frequently) through wearable sensors	Outcomes considered at the patient level included: emergency department attendance/reattendance, hospital admission, ICU admission, readmission, mortality, ventilation or non- invasive ventilation needs, and patient satisfaction. Mortality rates were low, admission or readmission rates ranged from 0 to 29%, and ED attendance or reattendance ranged from 4 to 36%. Six of the models reported data on…	Process outcomes related to the remote home monitoring pathway included: time from swab to assess- ment, time to escalation and ambulance attendance/emergency activa- tion (i.e. calling 999 or 911). Process outcomes related to secondary care included length of stay. *setting up remote oximetry monitoring at the Royal Berkshire Hospital resulted in cost avoidance *use of apps for monitoring allowe…	patient satisfaction was recorded *higher levels of patient engagement with remote patient monitoring technology are associ- ated with better patient outcomes		*lack of attention placed on the implementation of the models and the failure to identify the programme theories guiding their design, factors that acted as barriers and facilitators and the extent to which the pathways were implemented according to their original plans *limited use of programme theories in the design of healthcare interventions * Need dedicated resource and fund allocation	*patient training was a key determining factor of the success of health information technology as it ensured readings and other observations were carried out accurately *virtual care should be seen as an approach to maintain patients safe in the right setting, rather than as an admission avoidance model	*To implement virtual care models, attention needs to be paid to the process based on different healthcare setting, patient population, approaches used for triaging, monitoring and escalation *coordination between primary and secondary care could faciltate the implementation of remote home monitoring pathways. *The use of apps for monitoring allowed the follow- up of a higher number of patients (…
Telemedicine for healthcare: Capabilities, features, barriers, and applications	Regular hospital visits can be expensive, particularly in rural areas, due to travel costs. In the era of the Covid-19 Pandemic, where physical interaction becomes risky, people prefer telemedicine. Fortunately, medical visits can be reduced when telemedicine services are used through video conferencing or other virtual technologies. Thus, telemedicine saves both the patient's and the health care…	online video conferencing,remote patient tracking	*Improved patient evaluation *Reduced disease transmission	Easy to monitor discharged patients and manage their recovery. Makes health care more effective, organised, and available *Low cost of care -> health cost savings		Streamlines hospital and clinics workflows.	*patient privacy loss, confidentaility revealing, fraud & abuse and inaccurate diagnosis. *Risk of patient data being exposed to cyber criminals *technological issues such as poor internet connectivity and device outages		*Practice administrators, clinicians, doctors, and other healthcare workers should collaborate and understand how to optimize benefits from the virtual care solution
The Rapid Development of Virtual Care Tools in Response to COVID-19: Case Studies in Three Australian Health Services	BACKGROUND: News of the impact of COVID-19 around the world delivered a brief opportunity for Australian health services to plan new ways of delivering care to large numbers of people while maintaining staff safety through greater physical separation. The rapid pivot to telemedicine and virtual care provided immediate and longer term benefits; however, such rapid-cycle development also created ri…	voice, text message, email, videoconferencing, sensored devices, chatbots, web-based platforms, patient monitoring apps, EMRs	patients were kept safe from the virus by enabling remote triaging and care	*Reduced potential spread of the disease *Staffs were kept safe *Triagged more number of people	*Patients were able to isolate within the convenience of their own homes		*affordability of technology for users, poor internet connectivity, poor health and digital literacy. -> Identify and resolve long-standing equity and access issues so that standing solutions are available to be incorporated at short notice; build in multilanguage capability; develop policies and mitigations for equity access as part of business as usual; apps delivered if possible over multiple …	*Agile project team built on existing staff capability, contracted preogrammers/developers led by senior IT and clinical staffs familiar with privacy and security requirements and who had authorities to proceed. *having access to external IT developer expertise, close collaboration between internal clinical and technical staff and external developers, and strong support from senior management *Co…	*Provision of home monitoring kits with digital devices "tablets for connecting to web-based virtual care tools were provided to patients who had the capacity to use them" *Implementing data privacy and security measures together with standard operating procedures helped. Also there was a ascertaining that data were stored in Australia. Also Tools provided on browser interfaces relied on secure s…
Telehealth services in rural and remote Australia: a systematic review of models of care and factors influencing success and sustainability	Introduction: With the escalating costs of health care, issues with recruitment and retention of health practitioners in rural areas, and poor economies of scale, the question of delivering people to services or services to people is a dilemma for health authorities around the world. People living in rural areas have poorer health outcomes compared to their urban counterparts, and the problem of …	store-and-forward, real-time videoconferencing		cost efficiencies related to the service, improved processes, improved clinical outcomes and education for healthcare clinicians			*clinician preference for face-to-face consultations, ethico-legal concerns, change management practices, resources (including time), funding models, service coordination and administration personnel *funds allocation "For telehealth to become integrated into the health system there needs to be a clear understanding of how services are funded, from what budget source, where the savings are genera…	*Enabler: Vision related to having a clear, realistic goal defining the purpose of the service, Ownership related to the clinical need, motivation and purposeful development of the service, * Adaptability related to the recognition of the requirement to adapt the service model in response to the needs of patients, clinicians and health services, often going through several iterations before estab…	*Startegy: development of specific guidelines and standards to support telehealth by professional societies and colleges including Australian College of Rural and Remote Medicine, the Royal Australasian College of Physicians, the Royal Australian College of General Practitioners and the Royal College of Nursing Australia *Strategy: success required both clinicians and management to be ‘on board’ …
RPA Virtual Hospital Proof of concept trial Evaluation Report 2020–2021		telephone based routine monitoring, monitoring using remotely accessible devices, remote support in self-care, and directed assistant care		inpatient hospital admissions avoided, reduction of unnecessary emergency department presentations, better coordination of care across hospital and community settings, increased patient and carer satisfaction by supporting patients to remain in their home or to remain in a local hospital with specialised support provided from a distance			* legacy ICT systems, and hybrid medical records posed practical and quality assurance challenges with shared patients and also it limited the interoperability functionalities of selected applications and devices. *the extent that their home can support remote care, and the readiness of the Sydney Local Health District and legacy IT systems to support virtual care 2)Workforce confidence on new mo…	*1) A comprehensive governance structure helped to provide a valuable source of guidance and engendered confidence amonst clinicians. It ensured that there were policies and procedures in place. 2)Strong leadership and management support enabled quicker decision making and accomodated appetite to take risks and innovate. 3)Good working relationships between district clinical directors and ICT ser…	*Strategy: good leadership and management is crucial in the establishment of new virtual hospital model. "Leadership from the top of the District, supported by significant administrative and clinician leaders and senior operational and IT management, has been critical" *Clinical goveranance is key in planning and implementation. "After being clear on the objectives of rpavirtual, having clear cli…
Improving equity of access in rural and regional health through hybrid and connected care	Accessibility of local healthcare services is essential to health equity and quality of life, yet it remains one of the most significant barriers for residents of rural and remote communities. While hybrid models of care and enabling technology can help bridge the gap in health outcomes, federal and state departments must engage in a holistic approach across public policy, education and private i…			enhance the provision of clinical services to a wider geographical region, improve the integration of healthcare services and improve workforce cultures through greater cross-collaboration			*technology divide ->coverage gaps are still affecting a large proportion of Australians in regional and remote areas.	*Making availability of quality technology at lower price for regional and remote areas to opt for virtual care models *Improving digital infrastructure *legistration of policies to integrate solutions across local government agencies and communities *Federal and State bodies to invest in digital literacy upskilling through programs created for patient education, enabling self-management of sympt…	Recommendation: build hybrid model of care that seamlessly integrate both virtual and in-person offerings into one model of care. These models must allow people to seamlessly move between in-person and virtual modalities of care given the situation. Criteria needs to be developed for each service to triage and schedule the patients for the most appropriate type of care. These criteria may include…
Remote Australian community harnesses mixed reality and space technologies to deliver better healthcare								Enabler: use of SpaceX Starlink satellite disc technology to overcome internet connectivity barrier
The virtual hospital	The virtual hospital The last year has seen a rapid increase in virtual healthcare technology adoption, with virtual hospitals overcoming the challenges of COVID-19 to provide care to patients remotely. But what exactly is a virtual hospital? Hospital + Healthcare spoke with Philips ANZ General Manager Matt Moran to learn more.	Remote ICU monitoring technology	Overall lower mortality risks, shorter length of stay, maximised adherence to clinical best practices	Enhanced patients experience through person-centred care, improved safety and quality through process standardisation, improved efficiency, enhanced integrated care multidisciplinary team coordination			Barrier: 1) availability of suitable re-imbursement models to justify investment and sustainability. "The current hospital reimbursement models of activity-based funding tend to support funding for intervention rather than prevention, which inhibits rapid scale-up of these solutions." 2)Limited access/reduced connection to the internet. "Poor internet can have a flow-on effect on audio and video …	*change in th Medical Benefits Scheme for telehealth arrangements	*Strategies: patient empowerment -> "enabling patients to be actively involved in managing their health improves patients’ and healthcare professionals’ experience" *Recommendation: breakdown of data silo's so that Australians are more open to grant healthcare professionals access to data which can be accessed by themselves. *Recommendation: Using healthcare professionals as advocates/ campions *…
Virtual care in practice			*patient centred care, increased independence and self management		*more timely access to care especially specialist services * reduced burden of travel on health and wellbeing, reduced burden on carers and reduced financial barriers and costs associared with travel *reduced inconvenience in work commitments and social factors	*greater provision for local services *extended scope of practice for rural and remote clinicians through consultation and shared care with specialist *provides flexible and responsive workplaces to support workforce needs *improved communication, networking,and collaboration between healthcare professionals across the health sector	*1)Patients access to hardware and quality internet services, 2)low level of digital literacy among patients and their carers 3)long term sustainability of MBS telehealth items 4) untrained health workforce 5)unavailability of interactive and intuitive statewide systems to effectively support clinical workflows (secure messaging, scheduling, documentation, image capture) 6)lack of technological t…	*1)consistent, strong and clear goverance at statewide and local levels 2)local leadership including clinical champions to be part of the change management team 3)dedicated position to support implementation and evaluation of virtual care model 4) efficient change management and redesign support to ensure models are fit for purpose 5)easy to use technology thats reliable, fit for purpose, accessi…	*recommendation: 1) virtual care model has a clear goverance arrangement and is supported by a strong leadership 2) model is driven by specific clinical needs and is able to integrate into business as usual care 3) Virtual models of care are patient-centred, focusing on the clinical care of patients rather than the technological aspects of the model, has local relevance and is easily made accessi…
Future focused primary health care: Australia’s Primary Health Care 10 Year Plan 2022-2032									* The governments 10 year plan for primary health care supports future focused, person centred supported by funding reform and locally delivered integrated healthcare. *over the 1-3 year period it aims to converge virtual health infrasturcture that can be used to deliver hospital in the home services, work across state governments to improve digital inclusion for disadvantaged population. "Establ…
Digital Strategy for Rural and Remote Healthcare - 10 Year Plan								limited access to infrastructure and unique community profiles	Strategies: 1)Personalised care supporting connected monitoring at home, 2) integrated care supporting telehealth between providers 3) virtual care supporting home based care 4)Invest in digital foundations for reliable power and digital infrastructure with fast, secure and reliable connectivity, integrated point of care systems and 24/7 rural and remote ICT support *electronic share of patient i…
NT Health Virtual Care Strategy								1) a design process that encourages collaboration, innovation and agility while putting the user at the centre of the process 2) An iterative implementation approach (such as Agile) — including a well-defined prioritisation method as this encourages testing, learning and adapting among users 3) integration with technological initiatives to maximise return on investments 4) a clear and well govera…	Strategies: 1) Integrate people, processes and technology aspects to effectively design virtual care models and procedures 2) Ensure that the virtual care models improves access and effectiveness of healthcare 3) dedicate resources and communication channels to support consumers, health workers and communities to adopt to virtual model of care 4) Identify and implement required organisational cha…
Virtual Care standard and guide							*Poor network connectivity -> define network architecture for connectivity requirement and work with infrastucture teams to enhance network to support the model to function as required * lack of consistent, strong and clear governance *dedicate virtual care support personnels *Lack of access to adequate and innovative technology that is interoperable within systems * lack of virtual care educatio…	1) User awareness and provision of support 2) Access to good quality and affordable internet connectivity, suitable hardware and sufficient data allowances 3) Increasing digital literacy among users 4) understudying patients cultural background to design person-centered model of care 5) Interoperability of the model to seamlessly integrate into current IT environment that includes EMR, PACS, remo…	Recommendation: For consistency, security, equity of access and standardisation of practice 1) healthcare services should use ICT platforms that confirm with accredited standards, guidelines and frameworks 2)care models needs to embed secure authentication protocols so that its easy to identify patients and healthcare providers 3) the platform used to deliver virtual care has all servers and ICT …
National Strategic Framework for Rural and Remote Health									Strategy: Invest in the development of technology and infrastructure tailored for local health service needs. • Support the adoption of information and communications technology for e-Health, telehealth and electronic health record applications.Implement appropriate and flexible funding mechanisms for rural and remote health services, including telehealth services delivered from a distance.
Better Connectivity Plan for Regional and Rural Australia									* The government has commited to a better connectivity plan with significant funding to improve rural and regional telecommunications. The Plan includes $656 million provided in the 2022-23 October Budget over five years to improve mobile and broadband connectivity and resilience in rural and regional Australia. The plan provides for major upgrade to National Broadband Network and includes multi …
Regional Telecommunications Review 2021							internet connectivity, realiability, affordability and digital health literacy. "many parts of Australia’s rural, regional and remote areas have no, or poor, mobile phone voice and data reception, affecting quality and reliability of services" "bandwidth limitations in rural areas mean that concurrent access to internet and videoconferencing is not possible"		Recommendations: Rural telecommunications users should not be disadvantaged by the introduction of new telecommunications technology hence its important to incorporate rural consumers needs when planning the technology rollout 2)Establish a regional tech hub which provides independent, free advice about telecommunication services for rural Australians
