# Supplementary material for: Advancing Regional and Remote Health Care With Virtual Hospital Implementation: Rapid Review
Source: JMIR Hum Factors. 2025 Jun 3;12:e64582. doi: 10.2196/64582 (PMC12174879; doi:10.2196/64582)
Supplement: Multimedia Appendix 5 [file humanfactors_v12i1e64582_app5.xlsx]

## Sheet: Overall Conceptual Matrix
Grey Literature No.	VH Definition	Title	Recommendations for Successful VH Implementation	Implementation Barriers	Implementation Facilitators	Strategies for Implementation Barriers	Clinical & Health System Outcomes	Patient Satisfaction	Healthcare Provider Perspective
1		The Development of a Telemedicine Planning Framework Based on Needs Assessment	☑️		☑️	☑️
2		Designing a multifaceted telehealth intervention for a rural population using a model for developing complex interventions in nursing	☑️	☑️	☑️	☑️	☑️
3		Benefits and Challenges of Implementing Telehealth in Rural Settings: A Mixed-Methods Study of Behavioral Medicine Providers	☑️	☑️		☑️	☑️	☑️	☑️
4		It's not one size fits all: a case for how equity-based knowledge translation can support rural and remote communities to optimize virtual health care	☑️	☑️	☑️	☑️		☑️	☑️
5		Factors influencing telehealth implementation and use in frontier critical access hospitals: Qualitative study	☑️	☑️	☑️	☑️
6		Virtual Visits for Outpatient Burn Care During the COVID-19 Pandemic	☑️	☑️	☑️	☑️		☑️	☑️
7		Telehealth in response to the COVID-19 pandemic: Implications for rural health disparities		☑️	☑️
8		Psychiatrist and Psychologist Experiences with Telehealth and Remote Collaborative Care in Primary Care: A Qualitative Study	☑️	☑️	☑️	☑️
9		Enhancing access to care in northern rural communities via telehealth	☑️	☑️		☑️
10	☑️	Patient and provider perspectives on ehealth interventions in Canada and Australia: A scoping review	☑️	☑️	☑️	☑️	☑️	☑️	☑️
11	☑️	Health workforce perceptions on telehealth augmentation opportunities	☑️	☑️	☑️	☑️	☑️
12		"From the technology came the idea": safe implementation and operation of a high quality teleradiology model increasing access to timely breast cancer assessment services for women in rural Australia	☑️	☑️	☑️	☑️			☑️
13		A Model to Implement Standardized Virtual Care for Low Back Pain Amongst a Large Network of Providers in Urban and Rural Settings	☑️	☑️	☑️	☑️		☑️	☑️
14		Informing telehealth service delivery for cardiovascular disease management: exploring the perceptions of rural health professionals	☑️	☑️		☑️
15		Telehealth and the provision of pelvic health physiotherapy in regional, rural and remote Australia	☑️	☑️	☑️	☑️
16	☑️	"This is streets ahead of what we used to do": staff perceptions of virtual clinical pharmacy services in rural and remote Australian hospitals	☑️	☑️	☑️	☑️	☑️	☑️	☑️
17		Managing innovation: a qualitative study on the implementation of telehealth services in rural emergency departments	☑️	☑️	☑️	☑️
18	☑️	The virtual hospitalist: a single site implementation bringing hospitalist coverage to critical access hospitals	☑️		☑️	☑️	☑️	☑️	☑️
19	☑️	Insights from rapid deployment of a virtual hospital as standard care during the COVID-19 pandemic	☑️	☑️	☑️	☑️	☑️
20		Remote home monitoring (virtual wards) for confirmed or suspected COVID-19 patients: a rapid systematic review	☑️	☑️	☑️	☑️	☑️	☑️
21		Telemedicine for healthcare: Capabilities, features, barriers, and applications	☑️	☑️		☑️	☑️	☑️	☑️
22		The Rapid Development of Virtual Care Tools in Response to COVID-19: Case Studies in Three Australian Health Services	☑️	☑️	☑️	☑️	☑️	☑️
23		Telehealth services in rural and remote Australia: a systematic review of models of care and factors influencing success and sustainability	☑️	☑️	☑️	☑️	☑️
G01		RPA Virtual Hospital Proof of concept trial Evaluation Report 2020–2021	☑️	☑️	☑️	☑️
G02		Improving equity of access in rural and regional health through hybrid and connected care	☑️	☑️	☑️	☑️	☑️
G03		Remote Australian community harnesses mixed reality and space technologies to deliver better healthcare			☑️
G04	☑️	The virtual hospital	☑️	☑️	☑️	☑️	☑️
G05	☑️	Virtual care in practice	☑️	☑️	☑️	☑️	☑️	☑️	☑️
G06		Future focused primary health care: Australia’s Primary Health Care 10 Year Plan 2022-2032	☑️
G07		Digital Strategy for Rural and Remote Healthcare - 10 Year Plan	☑️	☑️		☑️
G08		NT Health Virtual Care Strategy	☑️		☑️
G09		Virtual Care standard and guide	☑️	☑️	☑️	☑️
G10		National Strategic Framework for Rural and Remote Health	☑️			☑️
G11		Better Connectivity Plan for Regional and Rural Australia	☑️
G12		Regional Telecommunications Review 2021	☑️
